# Supplementary material for: Effect of Nano-Selenium on Nutritional Quality of Cowpea and Response of ABCC Transporter Family
Source: Molecules. 2023 Feb 1;28(3):1398. doi: 10.3390/molecules28031398 (PMC9921613; doi:10.3390/molecules28031398)
Supplement: Supplementary file 1 [file molecules-28-01398-s001.zip]

Archive with 1 entries (1 files):
- molecules-2079584-supplementary.pdf
